# Supplementary material for: The Efficiency of the Krebs Cycle and the Respiratory Chain in Physiologically and Prematurely Aging Bees (Apis mellifera)
Source: Int J Mol Sci. 2025 Jul 28;26(15):7294. doi: 10.3390/ijms26157294 (PMC12346989; doi:10.3390/ijms26157294)
Supplement: Supplementary file 1 [file ijms-26-07294-s001.zip]

Archive with 1 entries (1 files):
- ijms-3745631-supplementary.pdf
